# Supplementary material for: Polymorphism in Cytochrome P450 3A4 Is Ethnicity Related
Source: Front Genet. 2019 Mar 19;10:224. doi: 10.3389/fgene.2019.00224 (PMC6433705; doi:10.3389/fgene.2019.00224)
Supplement: TABLE S2 — CYP3A4 SNPs by ethnic group. [file Table_2.xlsx]

## Sheet: Frontiers_suplementary_table_2
Table 2: CYP3A4 SNPs by ethnic group

## Sheet: FrontiersAfrican
Position	rsID	Reference	Alternate	Protein Consequence	Transcript Consequence	Allele Count	Allele Number	Allele Frequency	Homozygote Count	Hemizygote Count	Allele Count African	Allele Number African	Homozygote Count African	Hemizygote Count African	Allele Frequency African
99367427	rs4986907	C	T	p.Arg162Gln	c.485G>A	779	282700	0.00275557	14	0	652	24960	12	0	0.0261218
99359800	rs12721629	G	A	p.Leu373Phe	c.1117C>T	98	282734	0.000346616	0	0	88	24966	0	0	0.00352479
99367428	rs57409622	G	A	p.Arg162Trp	c.484C>T	101	282682	0.000357292	0	0	85	24950	0	0	0.00340681
99361626	rs28371759	A	G	p.Leu293Pro	c.878T>C	439	282396	0.00155455	6	0	37	24966	0	0	0.00148202
99367392	rs4986908	C	G	p.Asp174His	c.520G>C	557	282658	0.00197058	2	0	33	24966	0	0	0.0013218
99358524	rs4986910	A	G	p.Met445Thr	c.1334T>C	1526	282778	0.00539646	11	0	24	24974	0	0	0.000960999
99366047	rs113667357	T	A	p.Gln200His	c.600A>T	21	282720	7.43e-05	0	0	19	24962	0	0	0.000761157
99359812	rs145669559	T	C	p.Ile369Val	c.1105A>G	23	282740	8.13e-05	0	0	19	24966	0	0	0.000761035
99359734	rs142425279	T	C	p.Met395Val	c.1183A>G	21	282750	7.43e-05	0	0	15	24952	0	0	0.000601154
99361500	rs368296206	A	G	p.Ile335Thr	c.1004T>C	7	282420	2.48e-05	0	0	6	24964	0	0	0.000240346
99355803	rs138550343	C	T	p.Val489Ile	c.1465G>A	8	282632	2.83e-05	0	0	5	24972	0	0	0.000200224
99381700	rs371360704	G	T	p.Ala2Asp	c.5C>A	4	251338	1.59e-05	0	0	2	16256	0	0	0.000123031
99365989	rs768478884	A	C	p.Phe220Val	c.658T>G	4	282496	1.42e-05	0	0	3	24964	0	0	0.000120173
99359793	rs1305164214	C	A	p.Arg375Met	c.1124G>T	1	31312	3.19e-05	0	0	1	8690	0	0	0.000115075
99367831		T	A	p.Ser116Cys	c.346A>T	1	31396	3.19e-05	0	0	1	8710	0	0	0.000114811
99364021	rs1170894844	T	C	p.Lys282Glu	c.844A>G	1	31392	3.19e-05	0	0	1	8710	0	0	0.000114811
99370240	rs1460525618	T	A	p.Glu97Asp	c.291A>T	1	31390	3.19e-05	0	0	1	8710	0	0	0.000114811
99377634	rs1259521795	T	G	p.Asn49Thr	c.146A>C	1	31348	3.19e-05	0	0	1	8710	0	0	0.000114811
99364050	rs1368114928	A	G	p.Leu272Pro	c.815T>C	1	31394	3.19e-05	0	0	1	8712	0	0	0.000114784
99358548	rs1393894592	C	G	p.Ser437Thr	c.1310G>C	4	31410	0.000127348	0	0	1	8716	0	0	0.000114732
99359710	rs143966082	G	A	p.Arg403Cys	c.1207C>T	73	282740	0.000258188	0	0	2	24950	0	0	8.02e-05
99361630	rs540702483	C	T	p.Asp292Asn	c.874G>A	8	282362	2.83e-05	0	0	2	24958	0	0	8.01e-05
99359829	rs67784355	G	A	p.Thr363Met	c.1088C>T	47	282686	0.000166262	0	0	2	24962	0	0	8.01e-05
99367761	rs776078249	C	G	p.Ser139Thr	c.416G>C	2	282558	7.08e-06	0	0	2	24962	0	0	8.01e-05
99366006	rs372755437	T	C	p.Asp214Gly	c.641A>G	2	282584	7.08e-06	0	0	2	24962	0	0	8.01e-05
99361618	rs138675831	C	T	p.Val296Met	c.886G>A	8	282372	2.83e-05	0	0	2	24966	0	0	8.01e-05
99361575	rs751246524	G	T	p.Thr310Lys	c.929C>A	2	282516	7.08e-06	0	0	2	24968	0	0	8.01e-05
99358525	rs1429995030	T	C	p.Met445Val	c.1333A>G	3	282782	1.06e-05	0	0	2	24974	0	0	8.01e-05
99364848	rs779231582	A	G	p.Val235Ala	c.704T>C	1	241362	4.14e-06	0	0	1	15544	0	0	6.43e-05
99365978	rs565580106	T	C	p.Ile223Met	c.669A>G	1	250976	3.98e-06	0	0	1	16246	0	0	6.16e-05
99365980	rs750958612	T	G	p.Ile223Leu	c.667A>C	1	250960	3.98e-06	0	0	1	16246	0	0	6.16e-05
99364009	rs1334136261	A	G	p.Ser286Pro	c.856T>C	1	250996	3.98e-06	0	0	1	16248	0	0	6.15e-05
99364000	rs1229704071	C	A	p.Ala289Ser	c.865G>T	1	250986	3.98e-06	0	0	1	16248	0	0	6.15e-05
99370260	rs763972158	T	G	p.Lys91Gln	c.271A>C	1	250912	3.99e-06	0	0	1	16250	0	0	6.15e-05
99358443	rs370772300	T	C	p.Gln472Arg	c.1415A>G	1	251240	3.98e-06	0	0	1	16252	0	0	6.15e-05
99366075	rs139541290	A	G	p.Val191Ala	c.572T>C	1	251342	3.98e-06	0	0	1	16254	0	0	6.15e-05
99366027	rs774262240	G	T	p.Thr207Asn	c.620C>A	1	251286	3.98e-06	0	0	1	16254	0	0	6.15e-05
99366108	rs1156654869	C	T	p.Ser180Asn	c.539G>A	1	251288	3.98e-06	0	0	1	16254	0	0	6.15e-05
99367776	rs376124415	G	C	p.Ser134Cys	c.401C>G	1	251204	3.98e-06	0	0	1	16254	0	0	6.15e-05
99381647	rs370065470	C	T	p.Val20Met	c.58G>A	1	251362	3.98e-06	0	0	1	16256	0	0	6.15e-05
99358480	rs530166880	G	A	p.Leu460Phe	c.1378C>T	1	251330	3.98e-06	0	0	1	16256	0	0	6.15e-05
99359730	rs148633152	A	G	p.Ile396Thr	c.1187T>C	1	251388	3.98e-06	0	0	1	16256	0	0	6.15e-05
99358545	rs1166211708	C	A	p.Gly438Val	c.1313G>T	1	251376	3.98e-06	0	0	1	16256	0	0	6.15e-05
99377661	rs770725289	C	T	p.Gly40Glu	c.119G>A	1	251194	3.98e-06	0	0	1	16256	0	0	6.15e-05
99359802	rs374926260	C	A	p.Arg372Ile	c.1115G>T	1	251370	3.98e-06	0	0	1	16256	0	0	6.15e-05
99361591	rs71581996	C	A	p.Ala305Ser	c.913G>T	2	251096	7.97e-06	0	0	1	16256	0	0	6.15e-05
99364867	rs1435412522	G	A	p.Leu229Phe	c.685C>T	2	258374	7.74e-06	0	0	1	23794	0	0	4.2e-05
99364768	rs199908125	C	T	p.Glu262Lys	c.784G>A	35	278802	0.000125537	0	0	1	24908	0	0	4.01e-05
99375669	rs140422742	T	C	p.Lys67Arg	c.200A>G	21	281824	7.45e-05	0	0	1	24954	0	0	4.01e-05
99377722	rs55671128	C	G	p.Val33Leu	c.97G>C	33	282224	0.000116928	0	0	1	24958	0	0	4.01e-05
99377724	rs770705280	G	A	p.Ser32Phe	c.95C>T	2	282228	7.09e-06	0	0	1	24960	0	0	4.01e-05
99377631	rs374028591	A	G	p.Ile50Thr	c.149T>C	3	282462	1.06e-05	0	0	1	24960	0	0	4.01e-05
99367788	rs72552799	C	T	p.Arg130Gln	c.389G>A	198	282604	0.000700627	2	0	1	24962	0	0	4.01e-05
99377619	rs779806677	T	C	p.His54Arg	c.161A>G	3	282374	1.06e-05	0	0	1	24964	0	0	4.01e-05
99377617	rs1210093449	T	G	p.Lys55Gln	c.163A>C	2	282356	7.08e-06	0	0	1	24966	0	0	4.01e-05
99355770	rs763590207	C	T	p.Val500Ile	c.1498G>A	12	282556	4.25e-05	0	0	1	24968	0	0	4.01e-05
99381673	rs201431447	G	A	p.Thr11Ile	c.32C>T	18	282728	6.37e-05	0	0	1	24968	0	0	4.01e-05
99359670	rs4986909	G	A	p.Pro416Leu	c.1247C>T	23	282734	8.13e-05	0	0	1	24968	0	0	4.01e-05
99355800	rs780010841	C	A	p.Val490Phe	c.1468G>T	4	282630	1.42e-05	0	0	1	24970	0	0	4e-05
99355836	rs60535349	T	A	p.Ser478Cys	c.1432A>T	10	282596	3.54e-05	0	0	1	24970	0	0	4e-05
99381697	rs1433650597	A	G	p.Leu3Pro	c.8T>C	2	282742	7.07e-06	0	0	1	24970	0	0	4e-05

## Sheet: FrontiersEuropean (non-Finnish)
Position	rsID	Reference	Alternate	Protein Consequence	Transcript Consequence	Allele Count	Allele Number	Allele Frequency	Homozygote Count	Hemizygote Count	Allele Count European (non-Finnish)	Allele Number European (non-Finnish)	Homozygote Count European (non-Finnish)	Hemizygote Count European (non-Finnish)	Allele Frequency European (non-Finnish)
99358524	rs4986910	A	G	p.Met445Thr	c.1334T>C	1526	282778	0.00539646	11	0	946	129106	3	0	0.00732731
99367392	rs4986908	C	G	p.Asp174His	c.520G>C	557	282658	0.00197058	2	0	416	129016	2	0	0.00322441
99375702	rs56324128	C	T	p.Gly56Asp	c.167G>A	193	281706	0.000685111	0	0	142	128668	0	0	0.00110362
99367788	rs72552799	C	T	p.Arg130Gln	c.389G>A	198	282604	0.000700627	2	0	129	129006	2	0	0.000999953
99358581	rs139109027	T	C	p.Asn426Ser	c.1277A>G	53	281608	0.000188205	0	0	48	128766	0	0	0.000372769
99359710	rs143966082	G	A	p.Arg403Cys	c.1207C>T	73	282740	0.000258188	0	0	47	129078	0	0	0.000364121
99365983	rs55785340	A	G	p.Ser222Pro	c.664T>C	295	282438	0.00104448	5	0	39	128910	0	0	0.000302537
99377722	rs55671128	C	G	p.Val33Leu	c.97G>C	33	282224	0.000116928	0	0	32	128832	0	0	0.000248385
99359829	rs67784355	G	T	p.Thr363Lys	c.1088C>A	31	282686	0.000109662	0	0	31	129072	0	0	0.000240176
99367427	rs4986907	C	T	p.Arg162Gln	c.485G>A	779	282700	0.00275557	14	0	27	129052	0	0	0.000209218
99359829	rs67784355	G	A	p.Thr363Met	c.1088C>T	47	282686	0.000166262	0	0	27	129072	0	0	0.000209186
99358548	rs1393894592	C	G	p.Ser437Thr	c.1310G>C	4	31410	0.000127348	0	0	3	15432	0	0	0.000194401
99375669	rs140422742	T	C	p.Lys67Arg	c.200A>G	21	281824	7.45e-05	0	0	19	128810	0	0	0.000147504
99359845	rs754968125	T	C	p.Met358Val	c.1072A>G	42	282690	0.000148573	0	0	18	129072	0	0	0.000139457
99359670	rs4986909	G	A	p.Pro416Leu	c.1247C>T	23	282734	8.13e-05	0	0	17	129070	0	0	0.000131711
99366071	rs906783396	G	C	p.Asn192Lys	c.576C>G	2	31400	6.37e-05	0	0	2	15430	0	0	0.000129618
99381673	rs201431447	G	A	p.Thr11Ile	c.32C>T	18	282728	6.37e-05	0	0	12	129092	0	0	9.3e-05
99366082	rs754645520	A	G	p.Phe189Leu	c.565T>C	28	282734	9.9e-05	0	0	12	129104	0	0	9.29e-05
99364036	rs748566178	C	T	p.Asp277Asn	c.829G>A	12	282356	4.25e-05	0	0	11	128786	0	0	8.54e-05
99355770	rs763590207	C	T	p.Val500Ile	c.1498G>A	12	282556	4.25e-05	0	0	11	128928	0	0	8.53e-05
99366121	rs780747370	A	G	p.Phe176Leu	c.526T>C	15	282692	5.31e-05	0	0	10	129062	0	0	7.75e-05
99377652	rs146568511	G	A	p.Pro43Leu	c.128C>T	9	251184	3.58e-05	0	0	8	113568	0	0	7.04e-05
99359846	rs1214328241	G	T	p.Asp357Glu	c.1071C>A	1	31382	3.19e-05	0	0	1	15418	0	0	6.49e-05
99359860	rs1257727040	T	A	p.Met353Leu	c.1057A>T	1	31382	3.19e-05	0	0	1	15422	0	0	6.48e-05
99358558	rs1355522141	G	C	p.Pro434Ala	c.1300C>G	1	31406	3.18e-05	0	0	1	15428	0	0	6.48e-05
99364794	rs1478486627	A	G	p.Val253Ala	c.758T>C	1	31400	3.18e-05	0	0	1	15432	0	0	6.48e-05
99364866	rs1166537703	A	C	p.Leu229Arg	c.686T>G	1	31406	3.18e-05	0	0	1	15432	0	0	6.48e-05
99358454	rs1256858657	A	C	p.Cys468Trp	c.1404T>G	1	31406	3.18e-05	0	0	1	15432	0	0	6.48e-05
99364779	rs1266009547	T	A	p.Glu258Val	c.773A>T	1	31414	3.18e-05	0	0	1	15434	0	0	6.48e-05
99355836	rs60535349	T	A	p.Ser478Cys	c.1432A>T	10	282596	3.54e-05	0	0	8	128980	0	0	6.2e-05
99377739	rs368725329	C	T	p.Arg27His	c.80G>A	7	250060	2.8e-05	0	0	7	113028	0	0	6.19e-05
99355805	rs765598920	G	T	p.Pro488His	c.1463C>A	7	251246	2.79e-05	0	0	7	113568	0	0	6.16e-05
99367771	rs748236460	T	C	p.Thr136Ala	c.406A>G	58	282578	0.000205253	1	0	7	129002	0	0	5.43e-05
99367818	rs147752776	A	G	p.Ile120Thr	c.359T>C	6	251172	2.39e-05	0	0	6	113550	0	0	5.28e-05
99364768	rs199908125	C	T	p.Glu262Lys	c.784G>A	35	278802	0.000125537	0	0	6	128142	0	0	4.68e-05
99375691	rs754353680	A	G	p.Phe60Leu	c.178T>C	16	250730	6.38e-05	1	0	5	113370	0	0	4.41e-05
99361478	rs746102925	C	A	p.Lys342Asn	c.1026G>T	6	282328	2.13e-05	0	0	5	128888	0	0	3.88e-05
99364812	rs1231559686	T	A	p.Asn247Ile	c.740A>T	4	249970	1.6e-05	0	0	4	113208	0	0	3.53e-05
99370218	rs142296281	G	A	p.Arg105Trp	c.313C>T	4	250850	1.59e-05	0	0	4	113264	0	0	3.53e-05
99358579	rs774109750	T	C	p.Ile427Val	c.1279A>G	18	250196	7.19e-05	0	0	4	113328	0	0	3.53e-05
99377635	rs748023655	T	C	p.Asn49Asp	c.145A>G	4	251082	1.59e-05	0	0	4	113492	0	0	3.52e-05
99366124	rs547453529	C	T	p.Val175Ile	c.523G>A	5	251290	1.99e-05	0	0	4	113642	0	0	3.52e-05
99364773	rs374799825	C	T	p.Arg260His	c.779G>A	8	248492	3.22e-05	0	0	3	112972	0	0	2.66e-05
99364813	rs752986599	T	C	p.Asn247Asp	c.739A>G	3	249946	1.2e-05	0	0	3	113228	0	0	2.65e-05
99370217	rs774082727	C	T	p.Arg105Gln	c.314G>A	5	250846	1.99e-05	0	0	3	113264	0	0	2.65e-05
99375666	rs59418896	T	C	p.Tyr68Cys	c.203A>G	3	250722	1.2e-05	0	0	3	113446	0	0	2.64e-05
99367811	rs755966203	C	A	p.Glu122Asp	c.366G>T	3	251176	1.19e-05	0	0	3	113554	0	0	2.64e-05
99367808	rs781017870	A	C	p.Asp123Glu	c.369T>G	3	251184	1.19e-05	0	0	3	113566	0	0	2.64e-05
99381700	rs371360704	G	A	p.Ala2Val	c.5C>T	6	251338	2.39e-05	0	0	3	113674	0	0	2.64e-05
99359709	rs372231982	C	G	p.Arg403Pro	c.1208G>C	3	251396	1.19e-05	0	0	3	113680	0	0	2.64e-05
99361630	rs540702483	C	T	p.Asp292Asn	c.874G>A	8	282362	2.83e-05	0	0	3	128768	0	0	2.33e-05
99361618	rs138675831	C	T	p.Val296Met	c.886G>A	8	282372	2.83e-05	0	0	3	128776	0	0	2.33e-05
99361609	rs756077272	A	G	p.Ser299Pro	c.895T>C	3	282464	1.06e-05	0	0	3	128850	0	0	2.33e-05
99367428	rs57409622	G	A	p.Arg162Trp	c.484C>T	101	282682	0.000357292	0	0	3	129036	0	0	2.32e-05
99359734	rs142425279	T	C	p.Met395Val	c.1183A>G	21	282750	7.43e-05	0	0	3	129092	0	0	2.32e-05
99364858	rs781704051	T	C	p.Ile232Val	c.694A>G	2	237278	8.43e-06	0	0	2	109784	0	0	1.82e-05
99377740	rs545432563	G	A	p.Arg27Cys	c.79C>T	29	250024	0.000115989	0	0	2	113024	0	0	1.77e-05
99370295	rs751832143	T	C	p.Gln79Arg	c.236A>G	2	250618	7.98e-06	0	0	2	113092	0	0	1.77e-05
99364062	rs145582851	C	T	p.Arg268Gln	c.803G>A	3	250858	1.2e-05	0	0	2	113292	0	0	1.77e-05
99370238	rs775220785	C	T	p.Cys98Tyr	c.293G>A	2	250938	7.97e-06	0	0	2	113316	0	0	1.76e-05
99359884	rs769509779	G	A	p.Pro345Ser	c.1033C>T	2	250942	7.97e-06	0	0	2	113444	0	0	1.76e-05
99361560	rs770129614	G	A	p.Ser315Phe	c.944C>T	2	251114	7.96e-06	0	0	2	113512	0	0	1.76e-05
99361496	rs780254790	A	C	p.Asp336Glu	c.1008T>G	9	251044	3.59e-05	0	0	2	113514	0	0	1.76e-05
99355814	rs749380087	G	C	p.Pro485Arg	c.1454C>G	3	251248	1.19e-05	0	0	2	113578	0	0	1.76e-05
99367394	rs1166594322	T	C	p.Lys173Arg	c.518A>G	2	251274	7.96e-06	0	0	2	113598	0	0	1.76e-05
99366111	rs773989431	T	G	p.Tyr179Ser	c.536A>C	2	251290	7.96e-06	0	0	2	113638	0	0	1.76e-05
99358442	rs1265177231	C	G	p.Gln472His	c.1416G>C	2	251218	7.96e-06	0	0	2	113638	0	0	1.76e-05
99366091	rs747817354	T	C	p.Ser186Gly	c.556A>G	2	251314	7.96e-06	0	0	2	113652	0	0	1.76e-05
99359809	rs756833413	C	A	p.Ala370Ser	c.1108G>T	5	251336	1.99e-05	0	0	2	113660	0	0	1.76e-05
99359709	rs372231982	C	T	p.Arg403His	c.1208G>A	4	251396	1.59e-05	0	0	2	113680	0	0	1.76e-05
99358503	rs759214314	A	G	p.Met452Thr	c.1355T>C	2	251370	7.96e-06	0	0	2	113690	0	0	1.76e-05
99377631	rs374028591	A	G	p.Ile50Thr	c.149T>C	3	282462	1.06e-05	0	0	2	128918	0	0	1.55e-05
99355800	rs780010841	C	A	p.Val490Phe	c.1468G>T	4	282630	1.42e-05	0	0	2	128980	0	0	1.55e-05
99359805	rs1214635756	A	C	p.Met371Arg	c.1112T>G	2	282768	7.07e-06	0	0	2	129122	0	0	1.55e-05
99364873	rs774953246	G	T	p.Pro227Thr	c.679C>A	1	225202	4.44e-06	0	0	1	106466	0	0	9.39e-06
99364870	rs746262049	A	G	p.Phe228Leu	c.682T>C	1	226780	4.41e-06	0	0	1	107026	0	0	9.34e-06
99364839	rs757821409	A	G	p.Ile238Thr	c.713T>C	1	247680	4.04e-06	0	0	1	112628	0	0	8.88e-06
99370290	rs1156523076	C	G	p.Val81Leu	c.241G>C	1	250678	3.99e-06	0	0	1	113134	0	0	8.84e-06
99364774	rs750301316	G	A	p.Arg260Cys	c.778C>T	3	249174	1.2e-05	0	0	1	113138	0	0	8.84e-06
99370287	rs758665522	G	C	p.Leu82Val	c.244C>G	1	250696	3.99e-06	0	0	1	113154	0	0	8.84e-06
99370289	rs1406701067	A	G	p.Val81Ala	c.242T>C	1	250704	3.99e-06	0	0	1	113156	0	0	8.84e-06
99364777	rs1415491901	T	C	p.Ser259Gly	c.775A>G	1	249414	4.01e-06	0	0	1	113186	0	0	8.84e-06
99377735	rs768910026	A	C	p.Cys28Trp	c.84T>G	1	250464	3.99e-06	0	0	1	113244	0	0	8.83e-06
99377733	rs774185984	T	C	p.Asp29Gly	c.86A>G	1	250484	3.99e-06	0	0	1	113264	0	0	8.83e-06
99370217	rs774082727	C	A	p.Arg105Leu	c.314G>T	1	250846	3.99e-06	0	0	1	113264	0	0	8.83e-06
99364800	rs1371185080	T	G	p.Lys251Thr	c.752A>C	1	249992	4e-06	0	0	1	113274	0	0	8.83e-06
99370263	rs1265327980	T	C	p.Ile90Val	c.268A>G	1	250906	3.99e-06	0	0	1	113294	0	0	8.83e-06
99358599	rs775419254	C	A	p.Ser420Ile	c.1259G>T	1	250300	4e-06	0	0	1	113316	0	0	8.82e-06
99370239	rs1289416239	A	G	p.Cys98Arg	c.292T>C	1	250940	3.99e-06	0	0	1	113316	0	0	8.82e-06
99370236	rs1204085771	A	G	p.Tyr99His	c.295T>C	1	250936	3.99e-06	0	0	1	113318	0	0	8.82e-06
99358600	rs762004846	T	C	p.Ser420Gly	c.1258A>G	1	250290	4e-06	0	0	1	113324	0	0	8.82e-06
99367857	rs748422560	G	C	p.Pro107Arg	c.320C>G	1	250848	3.99e-06	0	0	1	113326	0	0	8.82e-06
99375682	rs752813465	C	T	p.Glu63Lys	c.187G>A	1	250788	3.99e-06	0	0	1	113406	0	0	8.82e-06
99375667	rs1237168886	A	G	p.Tyr68His	c.202T>C	1	250536	3.99e-06	0	0	1	113412	0	0	8.82e-06
99367843	rs1192020117	C	T	p.Gly112Arg	c.334G>A	1	250994	3.98e-06	0	0	1	113418	0	0	8.82e-06
99375668	rs371184172	C	A	p.Lys67Asn	c.201G>T	1	250568	3.99e-06	0	0	1	113420	0	0	8.82e-06
99364002	rs1291355233	T	C	p.Lys288Arg	c.863A>G	1	251020	3.98e-06	0	0	1	113448	0	0	8.81e-06
99367839	rs1238996797	A	G	p.Phe113Ser	c.338T>C	1	251032	3.98e-06	0	0	1	113452	0	0	8.81e-06
99367838	rs1198477603	A	T	p.Phe113Leu	c.339T>A	1	251044	3.98e-06	0	0	1	113458	0	0	8.81e-06
99367836	rs1479859158	A	T	p.Met114Lys	c.341T>A	1	251050	3.98e-06	0	0	1	113466	0	0	8.81e-06
99361591	rs71581996	C	A	p.Ala305Ser	c.913G>T	2	251096	7.97e-06	0	0	1	113474	0	0	8.81e-06
99375654	rs1345846163	C	A	p.Trp72Leu	c.215G>T	1	251000	3.98e-06	0	0	1	113502	0	0	8.81e-06
99361509	rs777145382	T	C	p.Gln332Arg	c.995A>G	1	251058	3.98e-06	0	0	1	113506	0	0	8.81e-06
99367828	rs1211366206	C	T	p.Ala117Thr	c.349G>A	1	251110	3.98e-06	0	0	1	113510	0	0	8.81e-06
99358572	rs764639770	G	A	p.Pro429Leu	c.1286C>T	1	250758	3.99e-06	0	0	1	113512	0	0	8.81e-06
99361579	rs758999970	T	C	p.Thr309Ala	c.925A>G	1	251118	3.98e-06	0	0	1	113514	0	0	8.81e-06
99361561	rs201450467	A	C	p.Ser315Ala	c.943T>G	1	251124	3.98e-06	0	0	1	113518	0	0	8.81e-06
99361537	rs1449176667	T	G	p.Thr323Pro	c.967A>C	1	251084	3.98e-06	0	0	1	113520	0	0	8.81e-06
99361566	rs762572678	A	C	p.Val313Gly	c.938T>G	1	251124	3.98e-06	0	0	1	113522	0	0	8.81e-06
99361563	rs190354371	A	G	p.Leu314Pro	c.941T>C	1	251130	3.98e-06	0	0	1	113522	0	0	8.81e-06
99365992	rs181612501	A	G	p.Phe219Leu	c.655T>C	3	251118	1.19e-05	0	0	1	113524	0	0	8.81e-06
99367822	rs772207069	A	T	p.Ser119Thr	c.355T>A	1	251144	3.98e-06	0	0	1	113530	0	0	8.81e-06
99377700	rs1423614420	G	A	p.Thr27Ile	c.80C>T	1	251088	3.98e-06	0	0	1	113532	0	0	8.81e-06
99367815	rs779224668	G	C	p.Ala121Gly	c.362C>G	1	251170	3.98e-06	0	0	1	113544	0	0	8.81e-06
99367407	rs763047916	G	T	p.Pro169Thr	c.505C>A	1	251216	3.98e-06	0	0	1	113546	0	0	8.81e-06
99365998	rs1442597092	C	T	p.Asp217Asn	c.649G>A	1	251154	3.98e-06	0	0	1	113552	0	0	8.81e-06
99377697	rs751254421	T	C	p.His28Arg	c.83A>G	1	251126	3.98e-06	0	0	1	113562	0	0	8.81e-06
99377695	rs766855441	A	T	p.Ser29Thr	c.85T>A	1	251148	3.98e-06	0	0	1	113564	0	0	8.81e-06
99377653	rs367582027	G	A	p.Pro43Ser	c.127C>T	11	251186	4.38e-05	0	0	1	113564	0	0	8.81e-06
99367810	rs752473076	C	A	p.Asp123Tyr	c.367G>T	1	251188	3.98e-06	0	0	1	113564	0	0	8.81e-06
99367762	rs761096029	T	C	p.Ser139Gly	c.415A>G	1	251162	3.98e-06	0	0	1	113566	0	0	8.81e-06
99377676	rs765739949	T	C	p.Lys35Arg	c.104A>G	1	251188	3.98e-06	0	0	1	113576	0	0	8.8e-06
99377674	rs370199610	G	A	p.Leu36Phe	c.106C>T	2	251192	7.96e-06	0	0	1	113576	0	0	8.8e-06
99377655	rs1418008703	G	A	p.Thr42Ile	c.125C>T	1	251206	3.98e-06	0	0	1	113578	0	0	8.8e-06
99367404	rs72552798	C	T	p.Val170Ile	c.508G>A	4	251258	1.59e-05	0	0	1	113580	0	0	8.8e-06
99367412	rs767982031	C	G	p.Gly167Ala	c.500G>C	2	251266	7.96e-06	0	0	1	113586	0	0	8.8e-06
99367395	rs1396501606	T	C	p.Lys173Glu	c.517A>G	1	251270	3.98e-06	0	0	1	113598	0	0	8.8e-06
99367479	rs1416086132	T	C	p.Met145Val	c.433A>G	1	251256	3.98e-06	0	0	1	113608	0	0	8.8e-06
99358563	rs1310881289	T	A	p.Tyr432Phe	c.1295A>T	1	251300	3.98e-06	0	0	1	113650	0	0	8.8e-06
99366027	rs774262240	G	A	p.Thr207Ile	c.620C>T	1	251286	3.98e-06	0	0	1	113654	0	0	8.8e-06
99359843	rs746880896	C	T	p.Met358Ile	c.1074G>A	1	251312	3.98e-06	0	0	1	113656	0	0	8.8e-06
99381635	rs1234635599	G	A	p.Leu24Phe	c.70C>T	1	251346	3.98e-06	0	0	1	113658	0	0	8.8e-06
99358467	rs768323664	G	A	p.Ser464Phe	c.1391C>T	3	251302	1.19e-05	0	0	1	113660	0	0	8.8e-06
99366089	rs780943514	G	C	p.Ser186Arg	c.558C>G	1	251324	3.98e-06	0	0	1	113664	0	0	8.8e-06
99358523	rs1187705485	C	G	p.Met445Ile	c.1335G>C	1	251344	3.98e-06	0	0	1	113664	0	0	8.8e-06
99358459	rs4986913	G	A	p.Pro467Ser	c.1399C>T	33	251302	0.000131316	0	0	1	113666	0	0	8.8e-06
99358459	rs4986913	G	C	p.Pro467Ala	c.1399C>G	1	251302	3.98e-06	0	0	1	113666	0	0	8.8e-06
99366042	rs893949763	G	A	p.Pro202Leu	c.605C>T	1	251306	3.98e-06	0	0	1	113666	0	0	8.8e-06
99358560	rs747800894	G	A	p.Thr433Ile	c.1298C>T	1	251352	3.98e-06	0	0	1	113668	0	0	8.8e-06
99381644	rs761240600	G	C	p.Leu21Val	c.61C>G	1	251358	3.98e-06	0	0	1	113668	0	0	8.8e-06
99366032	rs1272995704	T	A	p.Glu205Asp	c.615A>T	1	251306	3.98e-06	0	0	1	113668	0	0	8.8e-06
99358468	rs759136152	A	T	p.Ser464Thr	c.1390T>A	1	251306	3.98e-06	0	0	1	113670	0	0	8.8e-06
99381656	rs1266558880	C	T	p.Val17Ile	c.49G>A	1	251366	3.98e-06	0	0	1	113672	0	0	8.8e-06
99381698	rs188389063	G	C	p.Leu3Val	c.7C>G	2	251340	7.96e-06	0	0	1	113674	0	0	8.8e-06
99366067	rs548684407	C	T	p.Asp194Asn	c.580G>A	11	251334	4.38e-05	0	0	1	113674	0	0	8.8e-06
99366072	rs374907639	T	C	p.Asn192Ser	c.575A>G	6	251334	2.39e-05	0	0	1	113674	0	0	8.8e-06
99381677	rs1170926977	C	G	p.Glu10Gln	c.28G>C	1	251356	3.98e-06	0	0	1	113678	0	0	8.8e-06
99358472	rs1291353683	G	T	p.Asn462Lys	c.1386C>A	2	251324	7.96e-06	0	0	1	113678	0	0	8.8e-06
99358509	rs757473117	A	G	p.Met450Thr	c.1349T>C	1	251356	3.98e-06	0	0	1	113684	0	0	8.8e-06
99359704	rs1235985595	G	T	p.Pro405Thr	c.1213C>A	1	251404	3.98e-06	0	0	1	113688	0	0	8.8e-06
99358504	rs767370767	T	C	p.Met452Val	c.1354A>G	1	251368	3.98e-06	0	0	1	113688	0	0	8.8e-06
99358510	rs765292949	T	C	p.Met450Val	c.1348A>G	8	251362	3.18e-05	0	0	1	113690	0	0	8.8e-06
99381649	rs773224444	A	T	p.Leu19Gln	c.56T>A	1	251384	3.98e-06	0	0	1	113692	0	0	8.8e-06
99359803	rs1341107338	T	C	p.Arg372Gly	c.1114A>G	1	251378	3.98e-06	0	0	1	113692	0	0	8.8e-06
99359771	rs774265040	C	G	p.Glu382Asp	c.1146G>C	1	251390	3.98e-06	0	0	1	113698	0	0	8.8e-06
99358497	rs766477881	A	G	p.Leu454Pro	c.1361T>C	3	251380	1.19e-05	0	0	1	113700	0	0	8.8e-06
99358596	rs149870259	T	C	p.Lys421Arg	c.1262A>G	2	281586	7.1e-06	0	0	1	128728	0	0	7.77e-06
99377619	rs779806677	T	C	p.His54Arg	c.161A>G	3	282374	1.06e-05	0	0	1	128864	0	0	7.76e-06
99355763	rs775072566	C	T	p.Gly502Glu	c.1505G>A	2	282554	7.08e-06	0	0	1	128926	0	0	7.76e-06
99361500	rs368296206	A	G	p.Ile335Thr	c.1004T>C	7	282420	2.48e-05	0	0	1	128930	0	0	7.76e-06
99355803	rs138550343	C	T	p.Val489Ile	c.1465G>A	8	282632	2.83e-05	0	0	1	128982	0	0	7.75e-06
99367773	rs1483230173	G	A	p.Pro135Leu	c.404C>T	2	282570	7.08e-06	0	0	1	129004	0	0	7.75e-06
99381697	rs1433650597	A	G	p.Leu3Pro	c.8T>C	2	282742	7.07e-06	0	0	1	129100	0	0	7.75e-06
99359812	rs145669559	T	C	p.Ile369Val	c.1105A>G	23	282740	8.13e-05	0	0	1	129100	0	0	7.75e-06
99359802	rs374926260	C	G	p.Arg372Thr	c.1115G>C	2	282758	7.07e-06	0	0	1	129110	0	0	7.75e-06

## Sheet: FrontiersEast Asian
Position	rsID	Reference	Alternate	Protein Consequence	Transcript Consequence	Allele Count	Allele Number	Allele Frequency	Homozygote Count	Hemizygote Count	Allele Count East Asian	Allele Number East Asian	Homozygote Count East Asian	Hemizygote Count East Asian	Allele Frequency East Asian
99361626	rs28371759	A	G	p.Leu293Pro	c.878T>C	439	282396	0.00155455	6	0	382	19912	5	0	0.0191844
99367825	rs55951658	T	C	p.Ile118Val	c.352A>G	109	282548	0.000385775	0	0	102	19922	0	0	0.00511997
99365994	rs55901263	G	C	p.Pro218Arg	c.653C>G	27	251126	0.000107516	0	0	27	18350	0	0	0.00147139
99366093	rs12721627	G	C	p.Thr185Ser	c.554C>G	20	282712	7.07e-05	0	0	19	19928	0	0	0.000953432
99358485	rs1166993796	C	A	p.Arg458Ile	c.1373G>T	1	31406	3.18e-05	0	0	1	1558	0	0	0.000641849
99381701	rs1226205448	C	T	p.Ala2Thr	c.4G>A	1	31388	3.19e-05	0	0	1	1558	0	0	0.000641849
99361532	rs1303250043	G	T	p.His324Gln	c.972C>A	1	31400	3.18e-05	0	0	1	1560	0	0	0.000641026
99361494	rs1160153730	G	A	p.Ala337Val	c.1010C>T	1	31398	3.18e-05	0	0	1	1560	0	0	0.000641026
99367771	rs748236460	T	C	p.Thr136Ala	c.406A>G	58	282578	0.000205253	1	0	10	19922	0	0	0.000501958
99358574	rs748850354	A	T	p.Asp428Glu	c.1284T>A	10	282276	3.54e-05	0	0	10	19946	0	0	0.000501354
99381641	rs570051168	G	C	p.Leu22Val	c.64C>G	9	251360	3.58e-05	0	0	9	18386	0	0	0.000489503
99361572	rs766060602	C	T	p.Ser311Asn	c.932G>A	4	251104	1.59e-05	0	0	4	18322	0	0	0.000218317
99358579	rs774109750	T	C	p.Ile427Val	c.1279A>G	18	250196	7.19e-05	0	0	3	18372	0	0	0.000163292
99359829	rs67784355	G	A	p.Thr363Met	c.1088C>T	47	282686	0.000166262	0	0	3	19906	0	0	0.000150708
99361630	rs540702483	C	T	p.Asp292Asn	c.874G>A	8	282362	2.83e-05	0	0	3	19910	0	0	0.000150678
99365999	rs768320602	C	A	p.Leu216Phe	c.648G>T	2	251154	7.96e-06	0	0	2	18350	0	0	0.000108992
99358467	rs768323664	G	A	p.Ser464Phe	c.1391C>T	3	251302	1.19e-05	0	0	2	18364	0	0	0.000108909
99358499	rs774168721	T	G	p.Lys453Asn	c.1359A>C	2	251282	7.96e-06	0	0	2	18366	0	0	0.000108897
99367806	rs754927937	T	C	p.Glu124Gly	c.371A>G	2	251196	7.96e-06	0	0	2	18366	0	0	0.000108897
99359809	rs756833413	C	A	p.Ala370Ser	c.1108G>T	5	251336	1.99e-05	0	0	2	18366	0	0	0.000108897
99367796	rs1043569086	C	A	p.Lys127Asn	c.381G>T	2	251202	7.96e-06	0	0	2	18372	0	0	0.000108861
99381700	rs371360704	G	T	p.Ala2Asp	c.5C>A	4	251338	1.59e-05	0	0	2	18382	0	0	0.000108802
99370262	rs1194211831	A	G	p.Ile90Thr	c.269T>C	2	250910	7.97e-06	0	0	2	18384	0	0	0.00010879
99358576	rs770509855	C	G	p.Asp428His	c.1282G>C	2	250664	7.98e-06	0	0	2	18386	0	0	0.000108778
99377733	rs774185984	T	G	p.Asp29Ala	c.86A>C	1	250484	3.99e-06	0	0	1	18212	0	0	5.49e-05
99364773	rs374799825	C	T	p.Arg260His	c.779G>A	8	248492	3.22e-05	0	0	1	18226	0	0	5.49e-05
99364774	rs750301316	G	A	p.Arg260Cys	c.778C>T	3	249174	1.2e-05	0	0	1	18240	0	0	5.48e-05
99361507	rs768885055	C	G	p.Glu333Gln	c.997G>C	1	251054	3.98e-06	0	0	1	18316	0	0	5.46e-05
99361548	rs201821708	T	C	p.Tyr319Cys	c.956A>G	1	251114	3.98e-06	0	0	1	18320	0	0	5.46e-05
99361575	rs751246524	G	A	p.Thr310Met	c.929C>T	4	251118	1.59e-05	0	0	1	18322	0	0	5.46e-05
99367857	rs748422560	G	A	p.Pro107Leu	c.320C>T	2	250848	7.97e-06	0	0	1	18324	0	0	5.46e-05
99366009	rs1360596665	A	T	p.Phe213Tyr	c.638T>A	1	251232	3.98e-06	0	0	1	18352	0	0	5.45e-05
99361606	rs201286895	T	C	p.Ile300Val	c.898A>G	2	251050	7.97e-06	0	0	1	18354	0	0	5.45e-05
99359808	rs1309748501	G	A	p.Ala370Val	c.1109C>T	1	251346	3.98e-06	0	0	1	18362	0	0	5.45e-05
99366125	rs149271930	G	T	p.Asp174Glu	c.522C>A	1	251286	3.98e-06	0	0	1	18364	0	0	5.45e-05
99366025	rs1320691708	T	C	p.Lys208Glu	c.622A>G	1	251280	3.98e-06	0	0	1	18366	0	0	5.44e-05
99358585	rs1255063815	C	T	p.Asp425Asn	c.1273G>A	1	250168	4e-06	0	0	1	18368	0	0	5.44e-05
99366068	rs4987159	G	C	p.Ile193Met	c.579C>G	1	251324	3.98e-06	0	0	1	18372	0	0	5.44e-05
99358573	rs1274902257	G	A	p.Pro429Ser	c.1285C>T	1	250630	3.99e-06	0	0	1	18378	0	0	5.44e-05
99370301	rs1343000941	C	A	p.Gly77Val	c.230G>T	1	250488	3.99e-06	0	0	1	18378	0	0	5.44e-05
99359664	rs1368745625	C	G	p.Arg418Thr	c.1253G>C	1	251326	3.98e-06	0	0	1	18378	0	0	5.44e-05
99358572	rs764639770	G	C	p.Pro429Arg	c.1286C>G	1	250758	3.99e-06	0	0	1	18382	0	0	5.44e-05
99381700	rs371360704	G	C	p.Ala2Gly	c.5C>G	1	251338	3.98e-06	0	0	1	18382	0	0	5.44e-05
99367470	rs546282579	T	C	p.Ile148Val	c.442A>G	1	251318	3.98e-06	0	0	1	18384	0	0	5.44e-05
99359727	rs1481942841	G	A	p.Pro397Leu	c.1190C>T	1	251370	3.98e-06	0	0	1	18386	0	0	5.44e-05
99359723	rs756998114	G	C	p.Ser398Arg	c.1194C>G	1	251368	3.98e-06	0	0	1	18392	0	0	5.44e-05
99377617	rs1210093449	T	G	p.Lys55Gln	c.163A>C	2	282356	7.08e-06	0	0	1	19904	0	0	5.02e-05
99358525	rs1429995030	T	C	p.Met445Val	c.1333A>G	3	282782	1.06e-05	0	0	1	19936	0	0	5.02e-05
99367392	rs4986908	C	G	p.Asp174His	c.520G>C	557	282658	0.00197058	2	0	1	19946	0	0	5.01e-05
99367428	rs57409622	G	A	p.Arg162Trp	c.484C>T	101	282682	0.000357292	0	0	1	19946	0	0	5.01e-05

## Sheet: FrontiersEuropean (Finnish)
Position	rsID	Reference	Alternate	Protein Consequence	Transcript Consequence	Allele Count	Allele Number	Allele Frequency	Homozygote Count	Hemizygote Count	Allele Count European (Finnish)	Allele Number European (Finnish)	Homozygote Count European (Finnish)	Hemizygote Count European (Finnish)	Allele Frequency European (Finnish)
99358524	rs4986910	A	G	p.Met445Thr	c.1334T>C	1526	282778	0.00539646	11	0	463	25122	8	0	0.0184301
99365983	rs55785340	A	G	p.Ser222Pro	c.664T>C	295	282438	0.00104448	5	0	244	25108	5	0	0.00971802
99367788	rs72552799	C	T	p.Arg130Gln	c.389G>A	198	282604	0.000700627	2	0	53	25120	0	0	0.00210987
99375702	rs56324128	C	T	p.Gly56Asp	c.167G>A	193	281706	0.000685111	0	0	41	25112	0	0	0.00163269
99367392	rs4986908	C	G	p.Asp174His	c.520G>C	557	282658	0.00197058	2	0	15	25122	0	0	0.000597086
99366082	rs754645520	A	G	p.Phe189Leu	c.565T>C	28	282734	9.9e-05	0	0	14	25122	0	0	0.00055728
99361496	rs780254790	A	C	p.Asp336Glu	c.1008T>G	9	251044	3.59e-05	0	0	7	21638	0	0	0.000323505
99377623	rs746675088	A	G	p.Tyr53His	c.157T>C	2	251020	7.97e-06	0	0	2	21638	0	0	9.24e-05
99358579	rs774109750	T	C	p.Ile427Val	c.1279A>G	18	250196	7.19e-05	0	0	1	21630	0	0	4.62e-05
99366067	rs548684407	C	T	p.Asp194Asn	c.580G>A	11	251334	4.38e-05	0	0	1	21646	0	0	4.62e-05
99377668	rs1339677129	T	C	p.Ile38Val	c.112A>G	1	251204	3.98e-06	0	0	1	21648	0	0	4.62e-05
99358581	rs139109027	T	C	p.Asn426Ser	c.1277A>G	53	281608	0.000188205	0	0	1	25102	0	0	3.98e-05
99381673	rs201431447	G	A	p.Thr11Ile	c.32C>T	18	282728	6.37e-05	0	0	1	25118	0	0	3.98e-05
99358552	rs755248651	C	T	p.Gly436Arg	c.1306G>A	2	282766	7.07e-06	0	0	1	25120	0	0	3.98e-05
99355800	rs780010841	C	A	p.Val490Phe	c.1468G>T	4	282630	1.42e-05	0	0	1	25122	0	0	3.98e-05
99355763	rs775072566	C	T	p.Gly502Glu	c.1505G>A	2	282554	7.08e-06	0	0	1	25122	0	0	3.98e-05
99364036	rs748566178	C	T	p.Asp277Asn	c.829G>A	12	282356	4.25e-05	0	0	1	25122	0	0	3.98e-05

## Sheet: FrontiersAshkenazi Jewish
Position	rsID	Reference	Alternate	Protein Consequence	Transcript Consequence	Allele Count	Allele Number	Allele Frequency	Homozygote Count	Hemizygote Count	Allele Count Ashkenazi Jewish	Allele Number Ashkenazi Jewish	Homozygote Count Ashkenazi Jewish	Hemizygote Count Ashkenazi Jewish	Allele Frequency Ashkenazi Jewish
99367771	rs748236460	T	C	p.Thr136Ala	c.406A>G	58	282578	0.000205253	1	0	23	10362	0	0	0.00221965
99377653	rs367582027	G	A	p.Pro43Ser	c.127C>T	11	251186	4.38e-05	0	0	10	10068	0	0	0.000993246
99359732	rs771870440	C	A	p.Met395Ile	c.1185G>T	10	251398	3.98e-05	0	0	10	10074	0	0	0.000992654
99359752	rs749459749	G	A	p.Pro389Ser	c.1165C>T	7	251400	2.78e-05	0	0	5	10078	0	0	0.00049613
99359829	rs67784355	G	A	p.Thr363Met	c.1088C>T	47	282686	0.000166262	0	0	3	10368	0	0	0.000289352
99364047	rs1429705359	T	C	p.Gln273Arg	c.818A>G	1	250942	3.98e-06	0	0	1	10064	0	0	9.94e-05
99364062	rs145582851	C	T	p.Arg268Gln	c.803G>A	3	250858	1.2e-05	0	0	1	10064	0	0	9.94e-05
99377680	rs750918249	T	C	p.Lys34Glu	c.100A>G	1	251174	3.98e-06	0	0	1	10066	0	0	9.93e-05
99361507	rs768885055	C	T	p.Glu333Lys	c.997G>A	1	251054	3.98e-06	0	0	1	10070	0	0	9.93e-05
99366075	rs139541290	A	T	p.Val191Glu	c.572T>A	1	251342	3.98e-06	0	0	1	10076	0	0	9.92e-05
99366067	rs548684407	C	A	p.Asp194Tyr	c.580G>T	1	251334	3.98e-06	0	0	1	10076	0	0	9.92e-05
99359845	rs754968125	T	C	p.Met358Val	c.1072A>G	42	282690	0.000148573	0	0	1	10362	0	0	9.65e-05
99367392	rs4986908	C	G	p.Asp174His	c.520G>C	557	282658	0.00197058	2	0	1	10364	0	0	9.65e-05
99367427	rs4986907	C	T	p.Arg162Gln	c.485G>A	779	282700	0.00275557	14	0	1	10364	0	0	9.65e-05
99358524	rs4986910	A	G	p.Met445Thr	c.1334T>C	1526	282778	0.00539646	11	0	1	10368	0	0	9.65e-05
99359710	rs143966082	G	A	p.Arg403Cys	c.1207C>T	73	282740	0.000258188	0	0	1	10370	0	0	9.64e-05

## Sheet: FrontiersLatino
Position	rsID	Reference	Alternate	Protein Consequence	Transcript Consequence	Allele Count	Allele Number	Allele Frequency	Homozygote Count	Hemizygote Count	Allele Count Latino	Allele Number Latino	Homozygote Count Latino	Hemizygote Count Latino	Allele Frequency Latino
99367427	rs4986907	C	T	p.Arg162Gln	c.485G>A	779	282700	0.00275557	14	0	85	35420	1	0	0.00239977
99358524	rs4986910	A	G	p.Met445Thr	c.1334T>C	1526	282778	0.00539646	11	0	55	35434	0	0	0.00155218
99364768	rs199908125	C	T	p.Glu262Lys	c.784G>A	35	278802	0.000125537	0	0	27	34508	0	0	0.000782427
99367392	rs4986908	C	G	p.Asp174His	c.520G>C	557	282658	0.00197058	2	0	26	35416	0	0	0.000734131
99359710	rs143966082	G	A	p.Arg403Cys	c.1207C>T	73	282740	0.000258188	0	0	20	35438	0	0	0.000564366
99359845	rs754968125	T	C	p.Met358Val	c.1072A>G	42	282690	0.000148573	0	0	19	35428	0	0	0.000536299
99367771	rs748236460	T	C	p.Thr136Ala	c.406A>G	58	282578	0.000205253	1	0	18	35390	1	0	0.000508618
99358579	rs774109750	T	C	p.Ile427Val	c.1279A>G	18	250196	7.19e-05	0	0	10	34314	0	0	0.000291426
99367428	rs57409622	G	A	p.Arg162Trp	c.484C>T	101	282682	0.000357292	0	0	9	35424	0	0	0.000254065
99359800	rs12721629	G	A	p.Leu373Phe	c.1117C>T	98	282734	0.000346616	0	0	9	35436	0	0	0.000253979
99358510	rs765292949	T	C	p.Met450Val	c.1348A>G	8	251362	3.18e-05	0	0	6	34586	0	0	0.000173481
99367788	rs72552799	C	T	p.Arg130Gln	c.389G>A	198	282604	0.000700627	2	0	5	35398	0	0	0.000141251
99366121	rs780747370	A	G	p.Phe176Leu	c.526T>C	15	282692	5.31e-05	0	0	5	35410	0	0	0.000141203
99367472	rs1043942350	G	A	p.Pro147Leu	c.440C>T	4	251308	1.59e-05	0	0	4	34554	0	0	0.000115761
99367464	rs746845845	C	A	p.Ala150Ser	c.448G>T	4	251340	1.59e-05	0	0	4	34564	0	0	0.000115727
99361626	rs28371759	A	G	p.Leu293Pro	c.878T>C	439	282396	0.00155455	6	0	4	35428	0	0	0.000112905
99359724	rs778270963	C	T	p.Ser398Asn	c.1193G>A	4	282736	1.41e-05	0	0	4	35440	0	0	0.000112867
99364773	rs374799825	C	T	p.Arg260His	c.779G>A	8	248492	3.22e-05	0	0	3	33936	0	0	8.84e-05
99377716	rs780816937	G	A	p.Leu35Phe	c.103C>T	3	251000	1.2e-05	0	0	3	34504	0	0	8.69e-05
99381700	rs371360704	G	A	p.Ala2Val	c.5C>T	6	251338	2.39e-05	0	0	3	34560	0	0	8.68e-05
99359751	rs776413992	G	A	p.Pro389Leu	c.1166C>T	3	251402	1.19e-05	0	0	3	34588	0	0	8.67e-05
99361618	rs138675831	C	T	p.Val296Met	c.886G>A	8	282372	2.83e-05	0	0	3	35418	0	0	8.47e-05
99359670	rs4986909	G	A	p.Pro416Leu	c.1247C>T	23	282734	8.13e-05	0	0	3	35436	0	0	8.47e-05
99377740	rs545432563	G	A	p.Arg27Cys	c.79C>T	29	250024	0.000115989	0	0	2	34390	0	0	5.82e-05
99370214	rs770609053	C	G	p.Arg106Thr	c.317G>C	2	250828	7.97e-06	0	0	2	34528	0	0	5.79e-05
99370217	rs774082727	C	T	p.Arg105Gln	c.314G>A	5	250846	1.99e-05	0	0	2	34532	0	0	5.79e-05
99365992	rs181612501	A	G	p.Phe219Leu	c.655T>C	3	251118	1.19e-05	0	0	2	34548	0	0	5.79e-05
99366067	rs548684407	C	T	p.Asp194Asn	c.580G>A	11	251334	4.38e-05	0	0	2	34558	0	0	5.79e-05
99366072	rs374907639	T	C	p.Asn192Ser	c.575A>G	6	251334	2.39e-05	0	0	2	34560	0	0	5.79e-05
99361575	rs751246524	G	A	p.Thr310Met	c.929C>T	4	251118	1.59e-05	0	0	2	34562	0	0	5.79e-05
99355850	rs746394187	A	T	p.Ile473Asn	c.1418T>A	2	251176	7.96e-06	0	0	2	34584	0	0	5.78e-05
99358497	rs766477881	A	G	p.Leu454Pro	c.1361T>C	3	251380	1.19e-05	0	0	2	34588	0	0	5.78e-05
99359752	rs749459749	G	A	p.Pro389Ser	c.1165C>T	7	251400	2.78e-05	0	0	2	34590	0	0	5.78e-05
99359709	rs372231982	C	T	p.Arg403His	c.1208G>A	4	251396	1.59e-05	0	0	2	34592	0	0	5.78e-05
99375702	rs56324128	C	T	p.Gly56Asp	c.167G>A	193	281706	0.000685111	0	0	2	35208	0	0	5.68e-05
99381673	rs201431447	G	A	p.Thr11Ile	c.32C>T	18	282728	6.37e-05	0	0	2	35402	0	0	5.65e-05
99366047	rs113667357	T	A	p.Gln200His	c.600A>T	21	282720	7.43e-05	0	0	2	35406	0	0	5.65e-05
99359829	rs67784355	G	A	p.Thr363Met	c.1088C>T	47	282686	0.000166262	0	0	2	35434	0	0	5.64e-05
99364774	rs750301316	G	A	p.Arg260Cys	c.778C>T	3	249174	1.2e-05	0	0	1	34080	0	0	2.93e-05
99375691	rs754353680	A	G	p.Phe60Leu	c.178T>C	16	250730	6.38e-05	1	0	1	34464	0	0	2.9e-05
99370302	rs1446253503	C	G	p.Gly77Arg	c.229G>C	1	250436	3.99e-06	0	0	1	34500	0	0	2.9e-05
99377691	rs1488928031	T	C	p.His30Arg	c.89A>G	2	251158	7.96e-06	0	0	1	34526	0	0	2.9e-05
99377656	rs1297487032	T	C	p.Thr42Ala	c.124A>G	1	251202	3.98e-06	0	0	1	34532	0	0	2.9e-05
99377674	rs370199610	G	C	p.Leu36Val	c.106C>G	1	251192	3.98e-06	0	0	1	34532	0	0	2.9e-05
99377655	rs1418008703	G	T	p.Thr42Lys	c.125C>A	1	251206	3.98e-06	0	0	1	34536	0	0	2.9e-05
99377652	rs146568511	G	A	p.Pro43Leu	c.128C>T	9	251184	3.58e-05	0	0	1	34536	0	0	2.9e-05
99377652	rs146568511	G	C	p.Pro43Arg	c.128C>G	1	251184	3.98e-06	0	0	1	34536	0	0	2.9e-05
99367770	rs776921395	G	A	p.Thr136Ile	c.407C>T	1	251170	3.98e-06	0	0	1	34540	0	0	2.9e-05
99370230	rs767064297	C	A	p.Val101Phe	c.301G>T	1	250916	3.99e-06	0	0	1	34542	0	0	2.9e-05
99366018	rs1214652492	A	G	p.Leu210Pro	c.629T>C	1	251286	3.98e-06	0	0	1	34552	0	0	2.89e-05
99367792	rs551809042	A	T	p.Leu129Ile	c.385T>A	5	251202	1.99e-05	0	0	1	34558	0	0	2.89e-05
99366115	rs538632608	C	A	p.Ala178Ser	c.532G>T	2	251290	7.96e-06	0	0	1	34558	0	0	2.89e-05
99366084	rs1335822753	G	A	p.Ser188Leu	c.563C>T	1	251332	3.98e-06	0	0	1	34560	0	0	2.89e-05
99366096	rs770953467	A	G	p.Ile184Thr	c.551T>C	4	251336	1.59e-05	0	0	1	34560	0	0	2.89e-05
99381651	rs763532571	G	C	p.Ser18Arg	c.54C>G	1	251348	3.98e-06	0	0	1	34562	0	0	2.89e-05
99366094	rs571616925	T	C	p.Thr185Ala	c.553A>G	1	251334	3.98e-06	0	0	1	34564	0	0	2.89e-05
99366105	rs1473654330	A	G	p.Met181Thr	c.542T>C	1	251324	3.98e-06	0	0	1	34564	0	0	2.89e-05
99358450	rs181210913	C	T	p.Glu470Lys	c.1408G>A	1	251260	3.98e-06	0	0	1	34564	0	0	2.89e-05
99367407	rs763047916	G	A	p.Pro169Ser	c.505C>T	1	251216	3.98e-06	0	0	1	34570	0	0	2.89e-05
99367404	rs72552798	C	T	p.Val170Ile	c.508G>A	4	251258	1.59e-05	0	0	1	34572	0	0	2.89e-05
99359858	rs780943065	C	T	p.Met353Ile	c.1059G>A	1	251208	3.98e-06	0	0	1	34574	0	0	2.89e-05
99367448	rs778287319	A	G	p.Val155Ala	c.464T>C	1	251346	3.98e-06	0	0	1	34576	0	0	2.89e-05
99358489	rs769363328	T	C	p.Ile457Val	c.1369A>G	1	251344	3.98e-06	0	0	1	34580	0	0	2.89e-05
99359854	rs1462817145	A	G	p.Tyr355His	c.1063T>C	1	251260	3.98e-06	0	0	1	34582	0	0	2.89e-05
99359809	rs756833413	C	A	p.Ala370Ser	c.1108G>T	5	251336	1.99e-05	0	0	1	34590	0	0	2.89e-05
99377724	rs770705280	G	A	p.Ser32Phe	c.95C>T	2	282228	7.09e-06	0	0	1	35336	0	0	2.83e-05
99361478	rs746102925	C	A	p.Lys342Asn	c.1026G>T	6	282328	2.13e-05	0	0	1	35368	0	0	2.83e-05
99367773	rs1483230173	G	A	p.Pro135Leu	c.404C>T	2	282570	7.08e-06	0	0	1	35390	0	0	2.83e-05
99365989	rs768478884	A	C	p.Phe220Val	c.658T>G	4	282496	1.42e-05	0	0	1	35394	0	0	2.83e-05
99367825	rs55951658	T	C	p.Ile118Val	c.352A>G	109	282548	0.000385775	0	0	1	35396	0	0	2.83e-05
99355803	rs138550343	C	T	p.Val489Ile	c.1465G>A	8	282632	2.83e-05	0	0	1	35434	0	0	2.82e-05
99359802	rs374926260	C	G	p.Arg372Thr	c.1115G>C	2	282758	7.07e-06	0	0	1	35436	0	0	2.82e-05
99359734	rs142425279	T	C	p.Met395Val	c.1183A>G	21	282750	7.43e-05	0	0	1	35438	0	0	2.82e-05
99359812	rs145669559	T	C	p.Ile369Val	c.1105A>G	23	282740	8.13e-05	0	0	1	35438	0	0	2.82e-05

## Sheet: FrontiersSouth Asian
Position	rsID	Reference	Alternate	Protein Consequence	Transcript Consequence	Allele Count	Allele Number	Allele Frequency	Homozygote Count	Hemizygote Count	Allele Count South Asian	Allele Number South Asian	Homozygote Count South Asian	Hemizygote Count South Asian	Allele Frequency South Asian
99367408	rs568779023	C	G	p.Lys168Asn	c.504G>C	86	251250	0.000342289	1	0	83	30614	1	0	0.00271118
99367392	rs4986908	C	G	p.Asp174His	c.520G>C	557	282658	0.00197058	2	0	43	30612	0	0	0.00140468
99358459	rs4986913	G	A	p.Pro467Ser	c.1399C>T	33	251302	0.000131316	0	0	32	30604	0	0	0.00104561
99377740	rs545432563	G	A	p.Arg27Cys	c.79C>T	29	250024	0.000115989	0	0	25	30538	0	0	0.000818652
99375691	rs754353680	A	G	p.Phe60Leu	c.178T>C	16	250730	6.38e-05	1	0	10	30524	1	0	0.000327611
99359670	rs4986909	G	C	p.Pro416Arg	c.1247C>G	11	251338	4.38e-05	0	0	10	30612	0	0	0.000326669
99359829	rs67784355	G	A	p.Thr363Met	c.1088C>T	47	282686	0.000166262	0	0	9	30608	0	0	0.000294041
99367788	rs72552799	C	T	p.Arg130Gln	c.389G>A	198	282604	0.000700627	2	0	7	30612	0	0	0.000228668
99366067	rs548684407	C	T	p.Asp194Asn	c.580G>A	11	251334	4.38e-05	0	0	7	30616	0	0	0.000228639
99355790	rs758226196	A	G	p.Val493Ala	c.1478T>C	6	251218	2.39e-05	0	0	6	30614	0	0	0.000195989
99367825	rs55951658	T	C	p.Ile118Val	c.352A>G	109	282548	0.000385775	0	0	5	30612	0	0	0.000163335
99367792	rs551809042	A	T	p.Leu129Ile	c.385T>A	5	251202	1.99e-05	0	0	4	30610	0	0	0.000130676
99358581	rs139109027	T	C	p.Asn426Ser	c.1277A>G	53	281608	0.000188205	0	0	3	30164	0	0	9.95e-05
99377688	rs758735253	C	T	p.Gly31Glu	c.92G>A	3	251156	1.19e-05	0	0	3	30606	0	0	9.8e-05
99355769	rs779544817	A	G	p.Val500Ala	c.1499T>C	3	251180	1.19e-05	0	0	3	30616	0	0	9.8e-05
99366096	rs770953467	A	G	p.Ile184Thr	c.551T>C	4	251336	1.59e-05	0	0	3	30616	0	0	9.8e-05
99366072	rs374907639	T	C	p.Asn192Ser	c.575A>G	6	251334	2.39e-05	0	0	3	30616	0	0	9.8e-05
99366043	rs559410716	G	A	p.Pro202Ser	c.604C>T	2	251330	7.96e-06	0	0	2	30612	0	0	6.53e-05
99361626	rs28371759	A	G	p.Leu293Pro	c.878T>C	439	282396	0.00155455	6	0	2	30612	0	0	6.53e-05
99367404	rs72552798	C	T	p.Val170Ile	c.508G>A	4	251258	1.59e-05	0	0	2	30614	0	0	6.53e-05
99364867	rs1435412522	G	A	p.Leu229Phe	c.685C>T	2	258374	7.74e-06	0	0	1	25206	0	0	3.97e-05
99364860	rs1394709377	G	A	p.Pro231Leu	c.692C>T	1	234790	4.26e-06	0	0	1	26350	0	0	3.8e-05
99364773	rs374799825	C	T	p.Arg260His	c.779G>A	8	248492	3.22e-05	0	0	1	29502	0	0	3.39e-05
99364788	rs755204879	C	T	p.Arg255Lys	c.764G>A	1	249878	4e-06	0	0	1	30170	0	0	3.31e-05
99358576	rs770509855	C	T	p.Asp428Asn	c.1282G>A	1	250664	3.99e-06	0	0	1	30368	0	0	3.29e-05
99375702	rs56324128	C	T	p.Gly56Asp	c.167G>A	193	281706	0.000685111	0	0	1	30416	0	0	3.29e-05
99375664	rs776743510	C	T	p.Gly69Arg	c.205G>A	1	250722	3.99e-06	0	0	1	30448	0	0	3.28e-05
99375684	rs778202770	A	T	p.Met62Lys	c.185T>A	1	250770	3.99e-06	0	0	1	30524	0	0	3.28e-05
99370214	rs770609053	C	T	p.Arg106Lys	c.317G>A	1	250828	3.99e-06	0	0	1	30596	0	0	3.27e-05
99364066	rs1166322711	G	T	p.His267Asn	c.799C>A	1	250786	3.99e-06	0	0	1	30600	0	0	3.27e-05
99358561	rs1384173693	T	C	p.Thr433Ala	c.1297A>G	1	251330	3.98e-06	0	0	1	30602	0	0	3.27e-05
99377691	rs1488928031	T	C	p.His30Arg	c.89A>G	2	251158	7.96e-06	0	0	1	30604	0	0	3.27e-05
99355836	rs60535349	T	A	p.Ser478Cys	c.1432A>T	10	282596	3.54e-05	0	0	1	30606	0	0	3.27e-05
99377619	rs779806677	T	C	p.His54Arg	c.161A>G	3	282374	1.06e-05	0	0	1	30606	0	0	3.27e-05
99364011	rs1214066754	T	C	p.Glu285Gly	c.854A>G	1	251014	3.98e-06	0	0	1	30606	0	0	3.27e-05
99358513	rs750555967	G	A	p.Leu449Phe	c.1345C>T	1	251326	3.98e-06	0	0	1	30610	0	0	3.27e-05
99381698	rs188389063	G	C	p.Leu3Val	c.7C>G	2	251340	7.96e-06	0	0	1	30610	0	0	3.27e-05
99377673	rs764141268	A	C	p.Leu36Arg	c.107T>G	1	251198	3.98e-06	0	0	1	30610	0	0	3.27e-05
99358483	rs1386756324	C	G	p.Val459Leu	c.1375G>C	1	251338	3.98e-06	0	0	1	30612	0	0	3.27e-05
99366042	rs893949763	G	C	p.Pro202Arg	c.605C>G	1	251306	3.98e-06	0	0	1	30612	0	0	3.27e-05
99358504	rs767370767	T	A	p.Met452Leu	c.1354A>T	1	251368	3.98e-06	0	0	1	30612	0	0	3.27e-05
99358510	rs765292949	T	C	p.Met450Val	c.1348A>G	8	251362	3.18e-05	0	0	1	30612	0	0	3.27e-05
99355849	rs1343256949	G	C	p.Ile473Met	c.1419C>G	1	251160	3.98e-06	0	0	1	30612	0	0	3.27e-05
99355829	rs1287224156	C	T	p.Gly480Glu	c.1439G>A	1	251246	3.98e-06	0	0	1	30612	0	0	3.27e-05
99358527	rs1162067586	C	G	p.Gly444Ala	c.1331G>C	1	251354	3.98e-06	0	0	1	30612	0	0	3.27e-05
99367827	rs747540614	G	A	p.Ala117Val	c.350C>T	1	251092	3.98e-06	0	0	1	30612	0	0	3.27e-05
99355803	rs138550343	C	T	p.Val489Ile	c.1465G>A	8	282632	2.83e-05	0	0	1	30614	0	0	3.27e-05
99361575	rs751246524	G	A	p.Thr310Met	c.929C>T	4	251118	1.59e-05	0	0	1	30614	0	0	3.27e-05
99361632	rs765103065	G	A	p.Ser291Phe	c.872C>T	1	250972	3.98e-06	0	0	1	30614	0	0	3.27e-05
99355814	rs749380087	G	C	p.Pro485Arg	c.1454C>G	3	251248	1.19e-05	0	0	1	30614	0	0	3.27e-05
99359686	rs1217252102	G	C	p.Pro411Ala	c.1231C>G	1	251350	3.98e-06	0	0	1	30614	0	0	3.27e-05
99358524	rs4986910	A	G	p.Met445Thr	c.1334T>C	1526	282778	0.00539646	11	0	1	30614	0	0	3.27e-05
99359800	rs12721629	G	A	p.Leu373Phe	c.1117C>T	98	282734	0.000346616	0	0	1	30614	0	0	3.27e-05
99365999	rs768320602	C	G	p.Leu216Phe	c.648G>C	1	251154	3.98e-06	0	0	1	30614	0	0	3.27e-05
99361606	rs201286895	T	C	p.Ile300Val	c.898A>G	2	251050	7.97e-06	0	0	1	30614	0	0	3.27e-05
99358552	rs755248651	C	T	p.Gly436Arg	c.1306G>A	2	282766	7.07e-06	0	0	1	30614	0	0	3.27e-05
99367413	rs753163577	C	G	p.Gly167Arg	c.499G>C	1	251296	3.98e-06	0	0	1	30614	0	0	3.27e-05
99367412	rs767982031	C	G	p.Gly167Ala	c.500G>C	2	251266	7.96e-06	0	0	1	30614	0	0	3.27e-05
99359743	rs746971934	C	T	p.Val392Met	c.1174G>A	1	251418	3.98e-06	0	0	1	30616	0	0	3.27e-05
99381669	rs1178534862	C	G	p.Trp12Cys	c.36G>C	1	251350	3.98e-06	0	0	1	30616	0	0	3.27e-05
99359845	rs754968125	T	C	p.Met358Val	c.1072A>G	42	282690	0.000148573	0	0	1	30616	0	0	3.27e-05
99367433	rs756730062	A	G	p.Leu160Pro	c.479T>C	1	251346	3.98e-06	0	0	1	30616	0	0	3.27e-05
99359755	rs1171291231	T	A	p.Ile388Phe	c.1162A>T	1	251412	3.98e-06	0	0	1	30616	0	0	3.27e-05
99366070	rs3208361	T	C	p.Ile193Val	c.577A>G	1	251342	3.98e-06	0	0	1	30616	0	0	3.27e-05
99359795	rs1371393440	C	G	p.Glu374Asp	c.1122G>C	1	251336	3.98e-06	0	0	1	30616	0	0	3.27e-05
99367428	rs57409622	G	A	p.Arg162Trp	c.484C>T	101	282682	0.000357292	0	0	1	30616	0	0	3.27e-05
99367427	rs4986907	C	T	p.Arg162Gln	c.485G>A	779	282700	0.00275557	14	0	1	30616	0	0	3.27e-05
99366115	rs538632608	C	A	p.Ala178Ser	c.532G>T	2	251290	7.96e-06	0	0	1	30616	0	0	3.27e-05
