# Supplementary material for: Polymorphism in Cytochrome P450 3A4 Is Ethnicity Related
Source: Front Genet. 2019 Mar 19;10:224. doi: 10.3389/fgene.2019.00224 (PMC6433705; doi:10.3389/fgene.2019.00224)
Supplement: Supplementary file 4 [file Data_Sheet_1.ZIP]

Archive with 1 entries (1 files):
- Guttman et al_code.txt
