# Supplementary material for: Polymorphism in Cytochrome P450 3A4 Is Ethnicity Related
Source: Front Genet. 2019 Mar 19;10:224. doi: 10.3389/fgene.2019.00224 (PMC6433705; doi:10.3389/fgene.2019.00224)
Supplement: Supplementary file 4 [file Data_Sheet_1.ZIP › Guttman et al_code.txt]

from __future__ import absolute_import, division, print_function

import os
import csv

import numpy as np
import pandas as pd
import matplotlib.pyplot as plt


%matplotlib inline


plt.style.use('ggplot')


#from http://gnomad.broadinstitute.org/gene/ENSG00000160868 (export table to csv) 

# CYP3A4

with open(r'path\gnomAD_v2.1_ENSG00000160868_2018_12_18_11_08_07.csv', 'r') as f:
    variants_df = pd.read_csv(f)

populations=['European (non-Finnish)', 'European (Finnish)', 'Ashkenazi Jewish', 'Latino', 'African', 'East Asian', 'South Asian']

print ('total CYP3A4 variants in gnomAD data base:', variants_df.shape[0])


# Pie chart of SNP types

from collections import Counter, OrderedDict
a=variants_df['Annotation'].sort_values(ascending=True)
b=OrderedDict(Counter(a))

new_keys=[]
new_values=[]
for key in sorted(b.iterkeys()):
    new_keys.append(key)
    new_values.append(b[key])


labels=[key.replace('_variant','') and key.replace('_',' ') for key in new_keys]
sizes = new_values

lim=5
new_labels=[]
for i in range (0,len(labels)):
    if sizes[i]*(100/variants_df.shape[0]) > lim:
        label=labels[i] 
    else:
        label=''
    new_labels.append(label)

def autopct_generator(limit):
    def inner_autopct(pct):
        return ('%.2f%%' % pct) if pct > limit else ''
    return inner_autopct


cmap = plt.cm.tab20c
colors = cmap(np.linspace(0., 1., len(labels)))

fig1, ax1 = plt.subplots()

ax1.pie(sizes, labels=new_labels, autopct=autopct_generator(lim), colors=colors, shadow=True, startangle=90)
ax1.axis('equal')

plt.legend(labels, loc='center right', bbox_to_anchor=(1.7, 0.5))
ax1.set_title("CYP3A4")
plt.show()


#map SNP types

# Intronic
intronic_snp=variants_df[variants_df['Protein Consequence'].isnull()].reset_index(drop=True) 
print ('intronic:', intronic_snp.shape[0])
print('unique:', intronic_snp.drop_duplicates(subset='Position').shape[0])

# Exonic
variants_df=variants_df[variants_df['Protein Consequence'].notnull()].reset_index(drop=True) 
print ('exonic:', variants_df.shape[0])
print('unique:', variants_df.drop_duplicates(subset='Position').shape[0])

# Synonymous
synonymous_df=variants_df[(variants_df['Annotation']=='synonymous_variant')].reset_index(drop=True) 
print ('synonymous:', synonymous_df.shape[0])
print('unique:', synonymous_df.drop_duplicates(subset='Position').shape[0])

# missense
variants_df=variants_df[(variants_df['Annotation']=='missense_variant')].reset_index(drop=True) 
print ('missense:', variants_df.shape[0])

print ('unique:', variants_df.drop_duplicates(subset='Position').shape[0])


#add allele frequencies by population:
for population in populations:
    col_name='Allele Frequency '+population
    col_name_count='Allele Count '+population
    col_name_number='Allele Number '+population
    variants_df[col_name]=variants_df[col_name_count]/variants_df[col_name_number]
    
display(variants_df)

#write variants_df
variants_df.to_csv('variants_df.csv')

# # write snp tables per population

# for population in populations:
#     col_name='Allele Count '+population
#     sub_df=variants_df[variants_df[col_name]>0]
#     sub_df.to_csv(population+'.csv')
    
    
    
# plot results

allele_frequencies=[]
for population in populations:
    col_name='Allele Frequency '+population
    var=variants_df[col_name].replace(to_replace=0, value=np.nan).dropna().tolist()
    allele_frequencies.append(var)
    
fig, ax = plt.subplots(figsize = (15, 8))

ax.boxplot(allele_frequencies, whis = 1.5)
ax.set_xticklabels(['EU','FIN', 'ASH J', 'LTN', 'AFR', 'E ASN', 'S ASN'] , fontsize = 15)
ax.set_yscale('log')
ax.set_ylabel(u'Allele Frequency', fontsize = 15)
ax.yaxis.grid(True)
ax.set_title("CYP3A4")
